# Supplementary material for: Pseudodynamic analysis of heart tube formation in the mouse reveals strong regional variability and early left–right asymmetry
Source: Nat Cardiovasc Res. 2022 May 16;1(5):504–17. doi: 10.1038/s44161-022-00065-1 (PMC11357989; doi:10.1038/s44161-022-00065-1)
Supplement: Supplementary file 17 — Statistical source data for Fig. 3. [file 44161_2022_65_MOESM17_ESM.xlsx]

## Sheet: 3C
Number of groups	Param. 1	Param. 2	Param. 3	Param. 4	Param. 5	Param. 6
2	0.55715	0.606748	0.723203	0.66218	0.620996	0.681167
3	0.563928	0.594933	0.699571	0.577695	0.595005	0.631191
4	0.576742	0.562185	0.53608	0.55302	0.600357	0.604669
5	0.604091	0.583096	0.540411	0.558777	0.567439	0.513803
6	0.63859	0.612324	0.494917	0.560926	0.557555	0.549711
7	0.627502	0.597487	0.499032	0.570547	0.574984	0.577552
8	0.639603	0.60488	0.481794	0.561512	0.575398	0.604589
9	0.639824	0.606193	0.507047	0.573148	0.594491	0.612993
10	0.65414	0.572426	0.53084	0.556367	0.582778	0.583158

## Sheet: 3D
Group ID	Param. 1	Param. 2	Param. 3	Param. 4	Param. 5	Param. 6
Gr.1	4	3	1	6	1	3
Gr.2	5	6	8	6	5	9
Gr.3	4	4	12	10	8	11
Gr.4	5	5	6	7	9	6
Gr.5	5	5	8	5	5	2
Gr.6	7	10	4	5	6	7
Gr.7	5	6	3	3	7	2
Gr.8	5	7	3	2	4	2
Gr.9	7	2	1	3	2	2
Gr.10	2	1	1	1	1	1

## Sheet: 3E
d1d2	Width value		d1d2	Mean value pero group	Group ID
0.784275	595.788		0.860849	689.527	1
0.899582	749.841		1.00988	620.892	2
0.895375	733.039		1.18486	644.758	3
0.864162	679.441		1.31477	682.424	4
1.06324	658.342		1.4241	650.381	5
0.986833	589.446		1.56202	637.107	6
0.9607	556.432		1.73248	654.383	7
0.990558	625.26		1.83379	622.205	8
1.04808	674.982		2.10761	618.237	9
1.15548	648.45		2.4048	606.935	10
1.2133	568.105
1.16069	745.317
1.20996	617.16
1.32149	685.531
1.33247	743.134
1.36078	638.756
1.27874	624.013
1.28037	720.687
1.44595	645.948
1.46159	685.433
1.41888	642.147
1.3973	698.057
1.39676	580.32
1.59082	659.688
1.57445	635.377
1.60737	660.136
1.58179	710.39
1.52521	572.579
1.51948	623.655
1.53502	597.923
1.75532	634.94
1.67699	663.41
1.72103	660.65
1.77145	650.486
1.7376	662.43
1.83116	557.433
1.83792	641.523
1.81117	636.413
1.85373	617.242
1.83498	658.416
2.10996	579.567
2.05274	571.868
2.08222	683.299
2.11401	608.951
2.09093	594.211
2.16828	633.958
2.1351	655.803
2.41853	619.367
2.39108	594.504

## Sheet: 3F
d1d2	Embryo name
0.784275	2
0.899582	5
0.895375	4
0.864162	1
1.06324	10
0.986833	8
0.9607	7
0.990558	6
1.04808	9
1.15548	11
1.2133	12
1.16069	13
1.20996	14
1.32149	15
1.33247	16
1.36078	17
1.27874	18
1.28037	19
1.44595	22
1.46159	21
1.41888	20
1.3973	23
1.39676	24
1.59082	25
1.57445	26
1.60737	27
1.58179	28
1.52521	29
1.51948	30
1.53502	31
1.75532	32
1.67699	33
1.72103	34
1.77145	35
1.7376	36
1.83116	37
1.83792	38
1.81117	39
1.85373	40
1.83498	41
2.10996	42
2.05274	43
2.08222	44
2.11401	45
2.09093	46
2.16828	47
2.1351	48
2.41853	49
2.39108	50

## Sheet: 3G
d1d2	e1e2
0.979519	0.050816
0.784275	0.073598
0.899582	0.059438
0.895375	0.063653
0.864162	0.038674
1.06324	0.0653
0.986833	0.0865
0.9607	0.0567
0.990558	0.0938
1.04808	0.0608
1.15548	0.134731
1.2133	0.113223
1.16069	0.125477
1.20996	0.128328
1.41888	0.199144
1.32149	0.213374
1.33247	0.173367
1.27874	0.222899
1.28037	0.166243
1.44595	0.306627
1.46159	0.284397
1.3973	0.355799
1.39676	0.211845
1.36078	0.281866
1.59082	0.275132
1.57445	0.357809
1.60737	0.404673
1.58179	0.34812
1.52521	0.439251
1.51948	0.347923
1.53502	0.293495
1.75532	0.443071
1.67699	0.486911
1.72103	0.476513
1.77145	0.479109
1.7376	0.47271
1.83116	0.508156
1.83792	0.569101
1.81117	0.569807
1.85373	0.503372
1.83498	0.54633
2.10996	0.418845
2.05274	0.875247
2.08222	0.771327
2.11401	0.878599
2.09093	0.402232
2.16828	0.728243
2.1351	0.563635
2.41853	1.08824
2.39108	1.05877

## Sheet: 3H
d1d2	time [min]
1.00988	213
1.18486	286
1.32639	372
1.41248	454
1.56202	512
1.73248	590
1.83379	667
2.10761	762
