# Supplementary material for: Pseudodynamic analysis of heart tube formation in the mouse reveals strong regional variability and early left–right asymmetry
Source: Nat Cardiovasc Res. 2022 May 16;1(5):504–17. doi: 10.1038/s44161-022-00065-1 (PMC11357989; doi:10.1038/s44161-022-00065-1)
Supplement: Supplementary file 18 — Statistical source data for Fig. 5. [file 44161_2022_65_MOESM18_ESM.xlsx]

## Sheet: 5B
d1d2	Angle Atlas Embryos	Controls SMM	Mutants SMM
0.784275	-25.6323
0.864162	6.17362
0.895375	-3.05705
0.899582	13.9123
0.9607	-9.42699
0.986833	2.48284
0.990558	20.6654
1.04808	-3.95068
1.06324	-14.1352
1.15548	20.6157
1.16069	22.1688
1.20996	-4.3663
1.2133	-1.74244
1.27874	35.9239
1.28037	-3.69113
1.32149	31.5825
1.33247	10.9876
1.36078	0.324206
1.39676	10.4248
1.3973	4.34271
1.41888	-15.5612
1.44595	10.1065
1.46159	-11.2486
1.51948	41.037
1.52521	13.6427
1.53502	37.5696
1.57445	12.1453
1.58179	21.653
1.59082	3.91137
1.60737	7.3607
1.67699	-12.8451
1.72103	13.356
1.7376	17.925
1.75532	0.637247
1.77145	7.23754
1.81117	7.88976
1.83116	-11.1415
1.83498	13.2908
1.83792	22.5923
1.85373	15.0284
2.05274	34.2664
2.08222	26.8594
2.09093	-0.295544
2.10996	8.04612
2.11401	37.8949
2.1351	18.1435
2.16828	24.4307
2.39108	10.0531
2.41853	20.5055
0.974959			-2.44227
1.0015		-13.8489
1.09341			-14.2017
1.10885		-0.542195
1.15777			5.34485
1.17242		-10.2033
1.22237			-13.3496
1.22715		13.9495
1.24048			0.00508842
1.25986			-21.7765
1.26217		-4.64327
1.27886			-8.52644
1.27954			-0.42624
1.33258		-4.68042
1.40155			5.615
1.40224		28.3468
1.43737			-16.4668
1.44836		5.58499
1.46325		12.1416
1.47377			-24.3476
1.49131		34.7228
1.51101			-28.3339
1.57738		-0.798938
1.59567			-17.9572
1.60196			-5.38313
1.60908			-12.7143
1.66974			-0.784926
1.79656		-1.39964
1.86912		5.13843
1.90182			-30.6794
1.92864		-7.54297
1.99148		9.83563
2.17521			-38.5001
2.18129		24.9134
2.29665			0.146983
2.31434			-9.48616
2.37856			-9.25248
2.48061			-4.31324
2.51799			-7.23703

## Sheet: 5C
p	Atlas vs. Nodal ctrl.	Atlas vs. Nodal Mut	Nodal ctrl. Vs. Nodal mut	Atlas different from 0
1.1	0.506634	0.618453	0.797923	0.92013
1.2	0.397211	0.613654	0.782523	0.807407
1.3	0.48063	0.194436	0.715556	0.612397
1.4	0.283616	0.0973237	0.711231	0.436787
1.5	0.780129	0.0575488	0.0666358	0.159319
1.6	0.701838	0.00209362	0.0271503	0.239235
1.7	0.780071	0.00181109	0.0256373	0.0167981
1.8	0.651552	0.00101282	0.0252095	0.0206197
1.9	0.598962	0.00054652	0.0199045	0.00982644
2	0.517677	0.00018957	0.0108909	0.00346562
2.1	0.410584	8.63e-05	0.0111875	0.00346562
2.2	0.291225	5.17e-06	0.0050032	0.00101436
2.3	0.415644	7.68e-06	0.00302664	0.000119388
2.4	0.40814	3.35e-06	0.00247482	0.000119388
2.5	0.385311	2.83e-06	0.00288453	8.80575e-05
2.6	0.382552	2.13e-06	0.00275534	5.37334e-05

## Sheet: 5D
d1d2	Atlas left	SMM control left	Atlas right	SMM control right
0.784275	40.0532		65.6855
0.864162	56.0065		49.8329
0.895375	52.2659		55.323
0.899582	42.0403		28.128
0.9607	32.5621		41.9891
0.986833	28.633		26.1502
0.990558	65.812		45.1465
1.04808	45.3239		49.2746
1.06324	39.476		53.6112
1.15548	46.0257		25.41
1.16069	59.9808		37.812
1.20996	49.7242		54.0905
1.2133	21.7582		23.5006
1.27874	64.8489		28.925
1.28037	40.9908		44.6819
1.32149	58.9801		27.3976
1.33247	51.1471		40.1595
1.36078	44.5694		44.2452
1.39676	24.7793		14.3546
1.3973	39.7118		35.3691
1.41888	32.5928		48.1539
1.44595	43.178		33.0715
1.46159	30.5797		41.8283
1.51948	56.8499		15.8129
1.52521	59.7095		46.0668
1.53502	56.774		19.2044
1.57445	48.9		36.7547
1.58179	50.1898		28.5369
1.59082	43.8451		39.9337
1.60737	44.0579		36.6972
1.67699	32.7259		45.571
1.72103	28.7816		15.4256
1.7376	30.0347		12.1097
1.75532	28.0822		27.445
1.77145	37.2242		29.9867
1.81117	48.433		40.5433
1.83116	37.0978		48.2393
1.83498	41.9337		28.6429
1.83792	43.5279		20.9357
1.85373	47.8391		32.8107
2.05274	51.9269		17.6606
2.08222	31.1364		4.27701
2.09093	16.0947		16.3902
2.10996	26.3078		18.2616
2.11401	61.729		23.8341
2.1351	30.0958		11.9523
2.16828	34.4455		10.0148
2.39108	22.85		12.7969
2.41853	20.8411		0.335572
0.974959
1.0015		38.3674		52.2163
1.09341
1.10885		44.8732		45.4154
1.15777
1.17242		55.8008		66.0041
1.22237
1.22715		41.1425		27.193
1.24048
1.25986
1.26217		54.228		58.8713
1.27886
1.27954
1.33258		47.3715		52.0519
1.40155
1.40224		40.5583		12.2115
1.43737
1.44836		43.2565		37.6715
1.46325		45.4198		33.2782
1.47377
1.49131		65.8251		31.1023
1.51101
1.57738		28.7076		29.5066
1.59567
1.60196
1.60908
1.66974
1.79656		21.8985		23.2981
1.86912		32.274		27.1355
1.90182
1.92864		26.1354		33.6784
1.99148		12.5812		2.74557
2.17521
2.18129		47.2313		22.3179
2.29665
2.31434
2.37856
2.48061
2.51799

## Sheet: 5E
d1d2	SMM mutants left	SMM mutants right
0.974959	45.6706	48.1129
1.0015
1.09341	19.8851	34.0868
1.10885
1.15777	70.0699	64.7251
1.17242
1.22237	48.9059	62.2556
1.22715
1.24048	39.3108	39.3057
1.25986	39.9634	61.7399
1.26217
1.27886	56.4002	64.9266
1.27954	41.7751	42.2013
1.33258
1.40155	49.2891	43.6741
1.40224
1.43737	20.2268	36.6937
1.44836
1.46325
1.47377	29.7129	54.0604
1.49131
1.51101	28.0201	56.354
1.57738
1.59567	30.3273	48.2845
1.60196	20.9945	26.3776
1.60908	28.0871	40.8014
1.66974	30.0616	30.8465
1.79656
1.86912
1.90182	18.6086	49.288
1.92864
1.99148
2.17521	1.07918	39.5793
2.18129
2.29665	8.32851	8.18153
2.31434	30.4878	39.974
2.37856	19.4799	28.7323
2.48061	36.9142	41.2274
2.51799	16.9983	24.2353
