# Supplementary material for: Pseudodynamic analysis of heart tube formation in the mouse reveals strong regional variability and early left–right asymmetry
Source: Nat Cardiovasc Res. 2022 May 16;1(5):504–17. doi: 10.1038/s44161-022-00065-1 (PMC11357989; doi:10.1038/s44161-022-00065-1)
Supplement: Supplementary file 19 — Statistical source data for Extended Data Fig. 2. [file 44161_2022_65_MOESM19_ESM.xlsx]

## Sheet: A
s value	gr_id
0.531786	1
0.547454	1
0.573477	1
0.664838	1
0.384306	2
0.451569	2
0.595493	2
0.667591	2
0.684317	2
0.626194	3
0.659349	3
0.730917	3
0.763256	3
0.0916981	4
0.520352	4
0.541233	4
0.604035	4
0.67317	4
0.533261	5
0.583178	5
0.590814	5
0.697259	5
0.727485	5
0.479759	6
0.55637	6
0.577111	6
0.639817	6
0.723838	6
0.77035	6
0.777988	6
0.218682	7
0.396746	7
0.533434	7
0.665391	7
0.677828	7
0.640725	8
0.794466	8
0.865391	8
0.876112	8
0.879726	8
0.700698	9
0.707619	9
0.840058	9
0.841224	9
0.863546	9
0.883685	9
0.884425	9
0.903147	10
0.911699	10

## Sheet: B
s value	gr_id
0.620696	1
0.620876	1
0.687312	1
0.179677	2
0.288957	2
0.384433	2
0.452088	2
0.562864	2
0.573155	2
0.220209	3
0.467573	3
0.623367	3
0.683271	3
0.238293	4
0.353147	4
0.585448	4
0.634185	4
0.676798	4
0.289461	5
0.373984	5
0.683683	5
0.715966	5
0.721793	5
0.133137	6
0.226053	6
0.435857	6
0.521222	6
0.523982	6
0.588259	6
0.676462	6
0.704072	6
0.712803	6
0.715865	6
0.669305	7
0.674286	7
0.766984	7
0.804122	7
0.811623	7
0.826043	7
0.623757	8
0.631929	8
0.753874	8
0.759017	8
0.800039	8
0.822897	8
0.823215	8
0.698842	9
0.734738	9
0	10

## Sheet: C
s value	gr_id
0	1
0.401947	2
0.525112	2
0.555335	2
0.55671	2
0.64858	2
0.664945	2
0.684857	2
0.0569827	3
0.143848	3
0.178352	3
0.448968	3
0.476458	3
0.594525	3
0.65255	3
0.661186	3
0.661935	3
0.718121	3
0.735091	3
0.741204	3
-0.0507021	4
0.596297	4
0.653717	4
0.785195	4
0.800715	4
0.802537	4
0.806564	4
0.216147	5
0.289269	5
0.50714	5
0.520542	5
0.531449	5
0.587238	5
0.617277	5
0.632792	5
0.274949	6
0.410844	6
0.564867	6
0.599459	6
0.791361	7
0.85125	7
0.877031	7
0.514473	8
0.789864	8
0.81165	8
0	9
0	10

## Sheet: D
s value	gr_id
0.305887	1
0.452873	1
0.534116	1
0.545178	1
0.586138	1
0.591498	1
0.268454	2
0.490742	2
0.542129	2
0.729391	2
0.746582	2
0.753485	2
0.0149839	3
0.231509	3
0.273765	3
0.503869	3
0.687246	3
0.6898	3
0.69782	3
0.736755	3
0.758488	3
0.761674	3
0.182723	4
0.323904	4
0.348642	4
0.598088	4
0.60739	4
0.631311	4
0.662309	4
0.15148	5
0.451824	5
0.511297	5
0.60897	5
0.649309	5
0.628332	6
0.828875	6
0.851822	6
0.866405	6
0.869702	6
0.0239988	7
0.339644	7
0.576383	7
0.854696	8
0.87313	8
0.686472	9
0.823723	9
0.85282	9
0	10

## Sheet: E
s value	gr_id
0	1
0.251537	2
0.533005	2
0.708454	2
0.791384	2
0.791848	2
0.351852	3
0.574792	3
0.580034	3
0.629879	3
0.707987	3
0.712407	3
0.749712	3
0.750879	3
0.152023	4
0.221629	4
0.660709	4
0.703656	4
0.707066	4
0.762453	4
0.779122	4
0.781984	4
0.782442	4
0.495198	5
0.509745	5
0.710254	5
0.722841	5
0.728069	5
0.160669	6
0.252179	6
0.501636	6
0.618603	6
0.63407	6
0.693161	6
0.395902	7
0.53177	7
0.632381	7
0.64886	7
0.706876	7
0.778187	7
0.780706	7
0.277478	8
0.367347	8
0.567547	8
0.667887	8
0.952485	9
0.95464	9
0	10

## Sheet: F
s value	gr_id
0.332448	1
0.494175	1
0.653219	1
0.658348	1
0.717494	1
0.72954	1
0.132081	2
0.624793	2
0.653131	2
0.673288	2
0.691182	2
0.709097	2
0.712253	2
0.734177	2
0.735857	2
0.76253	2
0.76275	2
-0.122079	3
0.14432	3
0.212963	3
0.252482	3
0.295017	3
0.613369	3
0.643616	3
0.644207	3
0.344179	4
0.604264	4
0.66121	4
0.721023	4
0.682014	5
0.75058	5
0.802286	5
0.825855	5
0.339612	6
0.600451	6
0.769919	6
0.772173	6
0.799208	6
0.802025	6
0.302924	7
0.359072	7
0	8
0.778739	9
0.818826	9
0	10
