# Supplementary material for: Pseudodynamic analysis of heart tube formation in the mouse reveals strong regional variability and early left–right asymmetry
Source: Nat Cardiovasc Res. 2022 May 16;1(5):504–17. doi: 10.1038/s44161-022-00065-1 (PMC11357989; doi:10.1038/s44161-022-00065-1)
Supplement: Supplementary file 20 — Statistical source data for Extended Data Fig. 3. [file 44161_2022_65_MOESM20_ESM.xlsx]

## Sheet: A
d1d2	Parameter value	Group id
0.784275	0.1114	1
0.899582	0.116804	1
0.895375	0.172921	1
0.864162	0.0721971	1
1.06324	0.194004	2
0.986833	0.195917	2
0.9607	0.186724	2
0.990558	0.149192	2
1.04808	0.197611	2
1.15548	0.267198	3
1.2133	0.255553	3
1.16069	0.215583	3
1.20996	0.242223	3
1.32149	0.315983	4
1.33247	0.270504	4
1.36078	0.288269	4
1.27874	0.296246	4
1.28037	0.221797	4
1.44595	0.339589	5
1.46159	0.36945	5
1.41888	0.330895	5
1.3973	0.371944	5
1.39676	0.211314	5
1.59082	0.341987	6
1.57445	0.361754	6
1.60737	0.382965	6
1.58179	0.377716	6
1.52521	0.389171	6
1.51948	0.385276	6
1.53502	0.352698	6
1.75532	0.401262	7
1.67699	0.410059	7
1.72103	0.440148	7
1.77145	0.452095	7
1.7376	0.367072	7
1.83116	0.506955	8
1.83792	0.443527	8
1.81117	0.48454	8
1.85373	0.448529	8
1.83498	0.499132	8
2.10996	0.46039	9
2.05274	0.490323	9
2.08222	0.497663	9
2.11401	0.557518	9
2.09093	0.460236	9
2.16828	0.502864	9
2.1351	0.484312	9
2.41853	0.629038	10
2.39108	0.574071	10

## Sheet: B
d1d2	Parameter value	Group id
0.784275	11.945	1
0.899582	13.1228	1
0.895375	21.4691	1
0.864162	15.3304	1
1.06324	17.8223	2
0.986833	10.7928	2
0.9607	13.4531	2
0.990558	13.5168	2
1.04808	15.193	2
1.15548	10.7272	3
1.2133	8.30792	3
1.16069	8.83068	3
1.20996	12.0835	3
1.32149	7.69026	4
1.33247	9.49951	4
1.36078	7.33017	4
1.27874	7.79598	4
1.28037	8.45106	4
1.44595	5.59934	5
1.46159	3.48163	5
1.41888	8.27894	5
1.3973	7.70013	5
1.39676	14.6415	5
1.59082	5.94126	6
1.57445	6.97616	6
1.60737	7.7758	6
1.58179	7.48888	6
1.52521	7.25437	6
1.51948	6.07178	6
1.53502	6.15162	6
1.75532	6.62126	7
1.67699	6.8199	7
1.72103	5.14838	7
1.77145	7.20181	7
1.7376	6.07285	7
1.83792	9.1675	8
1.81117	6.37138	8
1.85373	7.15801	8
2.10996	6.71508	9
2.05274	6.50051	9
2.08222	8.64306	9
2.11401	8.46253	9
2.09093	7.89731	9
2.16828	7.08102	9
2.1351	6.61279	9
2.41853	5.72952	10
2.39108	6.6493	10

## Sheet: C
d1d2	Parameter value	Group id
0.784275	3.39664	1
0.899582	3.31438	1
0.895375	2.86728	1
0.864162	3.98835	1
1.06324	2.64105	2
0.986833	2.27317	2
0.9607	2.46964	2
0.990558	3.2183	2
1.04808	2.52639	2
1.15548	2.01047	3
1.2133	2.17529	3
1.16069	2.41527	3
1.20996	2.1903	3
1.32149	1.91044	4
1.33247	2.03684	4
1.36078	1.82361	4
1.27874	1.87871	4
1.28037	2.18049	4
1.44595	1.7138	5
1.46159	1.6745	5
1.41888	1.70803	5
1.3973	2.0226	5
1.39676	2.19649	5
1.59082	1.82604	6
1.57445	1.64533	6
1.60737	1.55627	6
1.58179	1.73828	6
1.52521	1.70669	6
1.51948	1.56978	6
1.53502	1.62327	6
1.75532	1.46108	7
1.67699	1.64281	7
1.72103	1.33176	7
1.77145	1.41041	7
1.7376	1.59462	7
1.83792	1.48975	8
1.81117	1.57205	8
1.85373	1.54626	8
1.83498	1.54756	8
2.10996	1.40114	9
2.05274	1.25387	9
2.08222	1.23909	9
2.11401	1.32563	9
2.09093	1.40598	9
2.16828	1.20639	9
2.1351	1.22286	9
2.41853	1.09105	10
2.39108	1.03908	10

## Sheet: D
d1d2	Parameter value	Group id
0.784275	1.68021	1
0.899582	3.06056	1
0.895375	2.84895	1
0.864162	2.08915	1
1.06324	3.21633	2
0.986833	2.20338	2
0.9607	2.75796	2
0.990558	2.29937	2
1.04808	2.82195	2
1.15548	2.20392	3
1.2133	2.44158	3
1.16069	2.74759	3
1.20996	2.83614	3
1.32149	3.05994	4
1.33247	3.33526	4
1.36078	2.57819	4
1.27874	3.04913	4
1.28037	2.84803	4
1.44595	2.70487	5
1.46159	4.07716	5
1.41888	3.21802	5
1.3973	3.72658	5
1.39676	3.10355	5
1.59082	4.26624	6
1.57445	3.10442	6
1.60737	2.94071	6
1.58179	3.2768	6
1.52521	3.32547	6
1.51948	3.11199	6
1.53502	3.06796	6
1.75532	3.15511	7
1.67699	3.90057	7
1.72103	3.60766	7
1.77145	3.66297	7
1.7376	3.9843	7
1.83792	4.0253	8
1.81117	3.52543	8
1.85373	3.80802	8
1.83498	4.3696	8
2.10996	4.63311	9
2.05274	4.1572	9
2.08222	3.97164	9
2.11401	4.20176	9
2.09093	3.9189	9
2.16828	4.04053	9
2.1351	3.76066	9
2.41853	5.39845	10
2.39108	4.56198	10

## Sheet: E
d1d2	Parameter value	Group id
0.784275	9.66069	1
0.899582	9.70528	1
0.895375	8.00395	1
0.864162	12.6262	1
1.06324	6.5227	2
0.986833	5.96241	2
0.9607	8.18402	2
0.990558	7.05442	2
1.04808	5.3873	2
1.15548	5.43621	3
1.2133	5.29041	3
1.16069	5.34888	3
1.20996	5.57535	3
1.32149	4.19334	4
1.33247	4.92646	4
1.36078	4.15681	4
1.27874	5.0411	4
1.28037	5.7203	4
1.44595	3.30091	5
1.41888	4.28644	5
1.3973	4.20889	5
1.39676	4.35869	5
1.59082	3.22242	6
1.57445	3.8883	6
1.60737	3.55535	6
1.58179	3.38021	6
1.52521	3.5444	6
1.51948	2.54315	6
1.53502	2.8951	6
1.75532	3.53744	7
1.67699	3.4255	7
1.72103	3.0734	7
1.77145	3.15494	7
1.7376	3.16269	7
1.83792	2.47253	8
1.81117	3.06515	8
1.85373	2.61837	8
2.10996	2.91212	9
2.05274	2.22918	9
2.08222	3.17232	9
2.11401	2.70656	9
2.09093	2.70157	9
2.16828	2.71162	9
2.1351	2.79262	9
2.41853	1.83538	10
2.39108	1.96954	10
