# Supplementary material for: Pseudodynamic analysis of heart tube formation in the mouse reveals strong regional variability and early left–right asymmetry
Source: Nat Cardiovasc Res. 2022 May 16;1(5):504–17. doi: 10.1038/s44161-022-00065-1 (PMC11357989; doi:10.1038/s44161-022-00065-1)
Supplement: Supplementary file 21 — Statistical source data for Extended Data Fig. 6. [file 44161_2022_65_MOESM21_ESM.xlsx]

## Sheet: A
d1d2	Angle Atlas Embryos	Controls SMM	Mutants SMM
0.784275	0.685228
0.864162	-19.1145
0.895375	8.47341
0.899582	-6.22919
0.9607	2.91572
0.986833	6.11754
0.990558	-19.384
1.04808	0.357893
1.06324	-19.3454
1.15548	-2.78451
1.16069	16.7918
1.20996	-2.66615
1.2133	27.9663
1.27874	-7.81982
1.28037	1.44366
1.32149	-13.9092
1.33247	10.4846
1.36078	-0.748864
1.39676	-23.8027
1.3973	-1.54809
1.41888	-21.6819
1.44595	47.4945
1.46159	-5.59735
1.51948	4.41159
1.52521	4.93563
1.53502	7.51482
1.57445	-7.1342
1.58179	5.35218
1.59082	-6.94149
1.60737	-3.94311
1.67699	-8.69117
1.72103	1.98364
1.7376	11.9983
1.75532	-19.2802
1.77145	-30.4045
1.81117	8.06834
1.83116	-16.3168
1.83498	-7.22095
1.83792	0.942257
1.85373	12.0584
2.05274	20.4933
2.08222	-4.89709
2.09093	31.5886
2.10996	-8.82754
2.11401	-1.64714
2.1351	-3.25403
2.16828	1.88517
2.39108	21.7031
2.41853	15.1422
0.974959			-18.5341
1.0015		-12.4756
1.09341			52.4054
1.10885		-16.3666
1.15777			-7.70428
1.17242		5.98268
1.22237			2.78003
1.22715		18.1104
1.24048			-23.6315
1.25986			6.98656
1.26217		16.8646
1.27886			-27.1007
1.27954			-3.17306
1.33258		-15.5025
1.40155			6.69755
1.40224		-11.1599
1.43737			15.4642
1.44836		2.28798
1.46325		15.1482
1.47377			19.4338
1.49131		-20.3113
1.51101			13.7953
1.57738		2.03331
1.59567			12.2065
1.60196			6.23885
1.60908			0.448555
1.66974			-1.9474
1.79656		-7.93451
1.86912		9.57954
1.90182			16.5553
1.92864		-0.415581
1.99148		-10.6229
2.17521			-0.846741
2.18129		13.3007
2.29665			0.0740006
2.31434			-28.6363
2.37856			-20.983
2.48061			24.6496
2.51799			-20.7166

## Sheet: B
p	Atlas different from 0	Atlas vs. Nodal ctrl.	Atlas vs. Nodal Mut	Nodal ctrl. Vs. Nodal mut
1				0.92013
1.1	0.797923	0.838105	0.418305	0.807407
1.2	0.782523	0.817722	0.575276	0.612397
1.3	0.715556	0.824832	0.910341	0.436787
1.4	0.711231	0.900001	0.98982	0.159319
1.5	0.0666358	0.935084	0.741302	0.239235
1.6	0.0271503	0.915057	0.599561	0.0167981
1.7	0.0256373	0.947539	0.560697	0.0206197
1.8	0.0252095	0.983827	0.492935	0.00982644
1.9	0.0199045	0.943158	0.489043	0.00346562
2	0.0108909	0.995952	0.419041	0.00346562
2.1	0.0111875	0.868008	0.523824	0.00101436
2.2	0.0050032	0.887937	0.509128	0.000119388
2.3	0.00302664	0.989179	0.515569	0.000119388
2.4	0.00247482	0.936489	0.858872	8.80575e-05
2.5	0.00288453	0.900316	0.759981	5.37334e-05
2.6	0.00275534	0.90002	0.881662
