# Supplementary material for: Pseudodynamic analysis of heart tube formation in the mouse reveals strong regional variability and early left–right asymmetry
Source: Nat Cardiovasc Res. 2022 May 16;1(5):504–17. doi: 10.1038/s44161-022-00065-1 (PMC11357989; doi:10.1038/s44161-022-00065-1)
Supplement: Supplementary file 22 — Statistical source data for Extended Data Fig. 7. [file 44161_2022_65_MOESM22_ESM.xlsx]

## Sheet: D
d1d2	Branch angle			d1d2	pvalue
0.784275	15.6037			1	0.526736
0.899582	19.5001			1.1	0.456221
0.895375	-15.1428			1.2	0.391162
0.864162	-18.482			1.3	0.468381
1.06324	-77.6763			1.4	0.816096
0.986833	-15.6151			1.5	0.739289
0.9607	11.8492			1.6	0.570687
0.990558	75.7717			1.7	0.448268
1.04808	-10.7898			1.8	0.222605
1.15548	-6.73122			1.9	0.0934349
1.2133	32.567			2	0.0934349
1.16069	-20.2263			2.1	0.130563
1.20996	2.50409			2.2	0.024381
1.32149	50.2888			2.3	0.024381
1.33247	-61.1674			2.4	0.0319594
1.36078	-14.8561			2.5	0.0577307
1.27874	22.3462
1.28037	-82.0776
1.44595	107.836
1.41888	-36.0389
1.3973	51.1743
1.39676	-12.0075
1.59082	-48.4268
1.57445	38.984
1.60737	31.5572
1.58179	-21.7782
1.52521	-12.4468
1.51948	88.111
1.53502	39.2654
1.75532	22.6748
1.67699	14.9514
1.72103	81.2078
1.77145	17.0888
1.7376	1.77905
1.83792	10.327
1.81117	25.2695
1.85373	89.5481
2.10996	26.0085
2.05274	39.2199
2.08222	99.5891
2.11401	118.788
2.09093	-74.998
2.16828	111.346
2.1351	-10.1414
2.41853	-6.88902
2.39108	16.039
