# Supplementary material for: Pseudodynamic analysis of heart tube formation in the mouse reveals strong regional variability and early left–right asymmetry
Source: Nat Cardiovasc Res. 2022 May 16;1(5):504–17. doi: 10.1038/s44161-022-00065-1 (PMC11357989; doi:10.1038/s44161-022-00065-1)
Supplement: Supplementary file 23 — Statistical source data for Extended Data Fig. 9. [file 44161_2022_65_MOESM23_ESM.xlsx]

## Sheet: B
MT hw calculation	SMM hw calculation
0.33113	0.363454
0.311966	0.364662
0.201052	0.206647
0.246378	0.255533
0.308334	0.308163
0.33245	0.332692
0.305049	0.345081
0.232582	0.278614
0.29392	0.287462
0.340926	0.389344
0.25081	0.4038
0.301799	0.370229
0.37968	0.417939
0.225254	0.299694
0.427275	0.379252
0.242128	0.19494
0.280819	0.296429
0.339343	0.338542
0.254171	0.262264
0.435018	0.446903
0.614648	0.579323
0.642498	0.611205
0.679408	0.69616
0.596256	0.534539
0.26285	0.285971
0.312443	0.432122
0.390552	0.400862
0.548864	0.522692
0.459492	0.435315
0.502951	0.531993
0.506087	0.503165

## Sheet: C
d1d2 MT and SMM Controls	Group
0.784275	1
0.899582	1
0.895375	1
0.864162	1
1.06324	2
0.986833	2
0.9607	2
0.990558	2
1.04808	2
1.15548	3
1.2133	3
1.16069	3
1.20996	3
1.32149	4
1.33247	4
1.36078	4
1.27874	4
1.28037	4
1.44595	5
1.46159	5
1.41888	5
1.3973	5
1.39676	5
1.59082	6
1.57445	6
1.60737	6
1.58179	6
1.52521	6
1.51948	6
1.53502	6
1.75532	7
1.67699	7
1.72103	7
1.77145	7
1.7376	7
1.83116	8
1.83792	8
1.81117	8
1.85373	8
1.83498	8
2.10996	9
2.05274	9
2.08222	9
2.11401	9
2.09093	9
2.16828	9
2.1351	9
2.41853	10
2.39108	10
	2
1.0015	2
	2
1.10885	3
	3
1.17242	3
	3
1.22715	3
	3
	4
1.26217	4
	4
	4
1.33258	4
	5
1.40224	5
	5
1.44836	5
1.46325	5
	5
1.49131	5
	6
1.57738	6
	6
	6
	6
	7
1.79656	8
1.86912	8
	8
1.92864	8
1.99148	9
	9
2.18129	9
	10
	10
	10
	10
	10

## Sheet: E
d1d2	d1d2*
1.0015	1.038
1.10885	1.124
1.17242	1.172
1.22715	1.159
1.26217	1.256
1.33258	1.251
1.40224	1.37
1.44836	1.375
1.46325	1.368
1.49131	1.37
1.57738	1.548
1.79656	2.004
1.86912	1.977
1.92864	2.034
1.99148	2.08
2.18129	2.075
